# Supplementary material for: Rapid and Visual Screening of Virus Infection in Sugar Beets Through Polerovirus-Induced Gene Silencing
Source: Viruses. 2024 Nov 23;16(12):1823. doi: 10.3390/v16121823 (PMC11680160; doi:10.3390/v16121823)
Supplement: Supplementary file 1 [file viruses-16-01823-s001.zip]

Archive with 1 entries (1 files):
- viruses-3282479-Supplementary Files.pdf
